# Supplementary material for: The Free Energy Landscape of Dimerization of a Membrane Protein, NanC
Source: PLoS Comput Biol. 2014 Jan 9;10(1):e1003417. doi: 10.1371/journal.pcbi.1003417 (PMC3886892; doi:10.1371/journal.pcbi.1003417)
Supplement: Data S1 — GROMACS configuration file. A typical configuration file (.mdp file) for one of the umbrella simulation windows where the proteins are restrained at relative positions corresponding to a centre of mass separation of 4 nm with a force constant of . (TXT) [file pcbi.1003417.s001.txt]

; VARIOUS PREPROCESSING OPTIONS
; Preprocessor information: use cpp syntax.
; e.g.: -I/home/joe/doe -I/home/mary/roe
include                  = 
; e.g.: -DPOSRES -DFLEXIBLE (note these variable names are case sensitive)
define                   = 

; RUN CONTROL PARAMETERS
integrator               = md
; Start time and timestep in ps
tinit                    = 0.0
dt                       = 0.04
nsteps                   = 25000000
; For exact run continuation or redoing part of a run
init-step                = 0
; Part index is updated automatically on checkpointing (keeps files separate)
simulation-part          = 1
; mode for center of mass motion removal
comm-mode                = Linear
; number of steps for center of mass motion removal
nstcomm                  = 1
; group(s) for center of mass motion removal
comm-grps                = 

; LANGEVIN DYNAMICS OPTIONS
; Friction coefficient (amu/ps) and random seed
bd-fric                  = 0
ld-seed                  = 1993

; ENERGY MINIMIZATION OPTIONS
; Force tolerance and initial step-size
emtol                    = 10
emstep                   = 0.01
; Max number of iterations in relax-shells
niter                    = 20
; Step size (ps^2) for minimization of flexible constraints
fcstep                   = 0
; Frequency of steepest descents steps when doing CG
nstcgsteep               = 1000
nbfgscorr                = 10

; TEST PARTICLE INSERTION OPTIONS
rtpi                     = 0.05

; OUTPUT CONTROL OPTIONS
; Output frequency for coords (x), velocities (v) and forces (f)
nstxout                  = 0
nstvout                  = 0
nstfout                  = 0
; Output frequency for energies to log file and energy file
nstlog                   = 10000
nstcalcenergy            = 100
nstenergy                = 10000
; Output frequency and precision for .xtc file
nstxtcout                = 10000
xtc_precision            = 10000
; This selects the subset of atoms for the .xtc file. You can
; select multiple groups. By default all atoms will be written.
xtc-grps                 = PROTEIN LIPID SOL_ION
; Selection of energy groups
energygrps               = LIPID SOL_ION PROTEIN1 PROTEIN2

; NEIGHBORSEARCHING PARAMETERS
; cut-off scheme (group: using charge groups, Verlet: particle based cut-off's)
cutoff-scheme            = Group
; nblist update frequency
nstlist                  = 10
; ns algorithm (simple or grid)
ns_type                  = grid
; Periodic boundary conditions: xyz, no, xy
pbc                      = xyz
periodic-molecules       = no
; Allowed energy drift due to the verlet buffer in kJ/mol/ps per atom,
; a value of -1 means: use rlist
verlet-buffer-drift      = 0.005
; nblist cut-off        
rlist                    = 1.3
; long-range cut-off for switched potentials
rlistlong                = -1

; OPTIONS FOR ELECTROSTATICS AND VDW
; Method for doing electrostatics
coulombtype              = Shift
rcoulomb_switch          = 0.0
rcoulomb                 = 1.2
; Relative dielectric constant for the medium and the reaction field
epsilon_r                = 20
epsilon-rf               = 0
; Method for doing Van der Waals
vdw_type                 = Shift
; cut-off lengths       
rvdw_switch              = 0.9
rvdw                     = 1.2
; Apply long range dispersion corrections for Energy and Pressure
DispCorr                 = No
; Extension of the potential lookup tables beyond the cut-off
table-extension          = 1
; Seperate tables between energy group pairs
energygrp-table          = 
; Spacing for the PME/PPPM FFT grid
fourierspacing           = 0.12
; FFT grid size, when a value is 0 fourierspacing will be used
fourier_nx               = 10
fourier_ny               = 10
fourier_nz               = 10
; EWALD/PME/PPPM parameters
pme_order                = 4
ewald_rtol               = 1e-05
ewald-geometry           = 3d
epsilon_surface          = 0
optimize_fft             = no

; IMPLICIT SOLVENT ALGORITHM
implicit-solvent         = No

; GENERALIZED BORN ELECTROSTATICS
; Algorithm for calculating Born radii
gb-algorithm             = Still
; Frequency of calculating the Born radii inside rlist
nstgbradii               = 1
; Cutoff for Born radii calculation; the contribution from atoms
; between rlist and rgbradii is updated every nstlist steps
rgbradii                 = 1
; Dielectric coefficient of the implicit solvent
gb-epsilon-solvent       = 80
; Salt concentration in M for Generalized Born models
gb-saltconc              = 0
; Scaling factors used in the OBC GB model. Default values are OBC(II)
gb-obc-alpha             = 1
gb-obc-beta              = 0.8
gb-obc-gamma             = 4.85
gb-dielectric-offset     = 0.009
sa-algorithm             = Ace-approximation
; Surface tension (kJ/mol/nm^2) for the SA (nonpolar surface) part of GBSA
; The value -1 will set default value for Still/HCT/OBC GB-models.
sa-surface-tension       = -1

; OPTIONS FOR WEAK COUPLING ALGORITHMS
; Temperature coupling  
tcoupl                   = Berendsen
nsttcouple               = -1
nh-chain-length          = 10
; Groups to couple separately
tc-grps                  = PROTEIN LIPID SOL_ION
; Time constant (ps) and reference temperature (K)
tau_t                    = 1.0 1.0 1.0
ref_t                    = 310 310 310
; pressure coupling     
Pcoupl                   = Berendsen
Pcoupltype               = semiisotropic
nstpcouple               = -1
; Time constant (ps), compressibility (1/bar) and reference P (bar)
tau_p                    = 1.0   1.0
compressibility          = 5e-6  5e-6
ref_p                    = 1.0 1.0
; Scaling of reference coordinates, No, All or COM
refcoord-scaling         = No
; Random seed for Andersen thermostat
andersen-seed            = 815131

; OPTIONS FOR QMMM calculations
QMMM                     = no
; Groups treated Quantum Mechanically
QMMM-grps                = 
; QM method             
QMmethod                 = 
; QMMM scheme           
QMMMscheme               = normal
; QM basisset           
QMbasis                  = 
; QM charge             
QMcharge                 = 
; QM multiplicity       
QMmult                   = 
; Surface Hopping       
SH                       = 
; CAS space options     
CASorbitals              = 
CASelectrons             = 
SAon                     = 
SAoff                    = 
SAsteps                  = 
; Scale factor for MM charges
MMChargeScaleFactor      = 1
; Optimization of QM subsystem
bOPT                     = 
bTS                      = 

; SIMULATED ANNEALING  
; Type of annealing for each temperature group (no/single/periodic)
annealing                = 
; Number of time points to use for specifying annealing in each group
annealing-npoints        = 
; List of times at the annealing points for each group
annealing-time           = 
; Temp. at each annealing point, for each group.
annealing-temp           = 

; GENERATE VELOCITIES FOR STARTUP RUN
gen_vel                  = yes
gen_temp                 = 310
gen_seed                 = 1

; OPTIONS FOR BONDS    
constraints              = none
; Type of constraint algorithm
constraint_algorithm     = Lincs
; Do not constrain the start configuration
continuation             = no
; Use successive overrelaxation to reduce the number of shake iterations
Shake-SOR                = no
; Relative tolerance of shake
shake_tol                = 0.0001
; Highest order in the expansion of the constraint coupling matrix
lincs_order              = 4
; Number of iterations in the final step of LINCS. 1 is fine for
; normal simulations, but use 2 to conserve energy in NVE runs.
; For energy minimization with constraints it should be 4 to 8.
lincs-iter               = 1
; Lincs will write a warning to the stderr if in one step a bond
; rotates over more degrees than
lincs_warnangle          = 30
; Convert harmonic bonds to morse potentials
morse                    = no

; ENERGY GROUP EXCLUSIONS
; Pairs of energy groups for which all non-bonded interactions are excluded
energygrp-excl           = 

; WALLS                
; Number of walls, type, atom types, densities and box-z scale factor for Ewald
nwall                    = 0
wall-type                = 9-3
wall-r-linpot            = -1
wall-atomtype            = 
wall-density             = 
wall-ewald-zfac          = 3

; COM PULLING          
; Pull type: no, umbrella, constraint or constant-force
pull                     = umbrella
; Pull geometry: distance, direction, cylinder or position
pull_geometry            = position
; Select components for the pull vector. default: Y Y Y
pull_dim                 = Y Y N
; Cylinder radius for dynamic reaction force groups (nm)
pull_r1                  = 1
; Switch from r1 to r0 in case of dynamic reaction force
pull_r0                  = 1.5
pull_constr_tol          = 1e-06
pull_start               = no
pull_nstxout             = 10
pull_nstfout             = 0
; Number of pull groups 
pull_ngroups             = 1
; Group name, weight (default all 1), vector, init, rate (nm/ps), kJ/(mol*nm^2)
pull_group0              = PROTEIN1PULL
pull_weights0            = 
pull_pbcatom0            = 0
pull_group1              = PROTEIN2PULL
pull_weights1            = 
pull_pbcatom1            = 0
pull_vec1                = 1.0 0.0 0.0
pull_init1               = 4 0.0 0.0
pull_rate1               = 0.0
pull_k1                  = 1000
pull_kB1                 = 1000

; ENFORCED ROTATION    
; Enforced rotation: No or Yes
rotation                 = yes
; Output frequency for angle, torque and rotation potential energy for the whole group
rot_nstrout              = 100
; Output frequency for per-slab data (angles, torques and slab centers)
rot_nstsout              = 1000
; Number of rotation groups
rot_ngroups              = 2
rot_group0               = PROTEIN1PULL
rot_type0                = rm2-pf
rot_massw0               = no
rot_vec0                 = 0.0 0.0 1.0
rot_pivot0               = 0.0 0.0 0.0
rot_rate0                = 0
rot_k0                   = 1000
rot_slab_dist0           = 1.5
rot_min_gauss0           = 0.001
rot_eps0                 = 0.01
rot_fit_method0          = rmsd
rot_potfit_nsteps0       = 21
rot_potfit_step0         = 0.25
; Rotation group name   
rot_group1               = PROTEIN2PULL
; Rotation potential. Can be iso, iso-pf, pm, pm-pf, rm, rm-pf, rm2, rm2-pf, flex, flex-t, flex2, flex2-t
rot_type1                = rm2-pf
; Use mass-weighting of the rotation group positions
rot_massw1               = no
; Rotation vector, will get normalized
rot_vec1                 = 0.0 0.0 1.0
; Pivot point for the potentials iso, pm, rm, and rm2 (nm)
rot_pivot1               = 0.0 0.0 0.0
; Rotation rate (degree/ps) and force constant (kJ/(mol*nm^2))
rot_rate1                = 0
rot_k1                   = 1000
; Slab distance for flexible axis rotation (nm)
rot_slab_dist1           = 1.5
; Minimum value of Gaussian function for the force to be evaluated (for flex* potentials)
rot_min_gauss1           = 0.001
; Value of additive constant epsilon' (nm^2) for rm2* and flex2* potentials
rot_eps1                 = 0.01
; Fitting method to determine angle of rotation group (rmsd, norm, or potential)
rot_fit_method1          = rmsd
; For fit type 'potential', nr. of angles around the reference for which the pot. is evaluated
rot_potfit_nsteps1       = 21
; For fit type 'potential', distance in degrees between two consecutive angles
rot_potfit_step1         = 0.25

; NMR refinement stuff 
; Distance restraints type: No, Simple or Ensemble
disre                    = simple
; Force weighting of pairs in one distance restraint: Conservative or Equal
disre_weighting          = Equal
; Use sqrt of the time averaged times the instantaneous violation
disre_mixed              = no
disre_fc                 = 1000
disre_tau                = 50
; Output frequency for pair distances to energy file
nstdisreout              = 100
; Orientation restraints: No or Yes
orire                    = no
; Orientation restraints force constant and tau for time averaging
orire-fc                 = 0
orire-tau                = 0
orire-fitgrp             = 
; Output frequency for trace(SD) and S to energy file
nstorireout              = 100
; Dihedral angle restraints: No or Yes
dihre                    = no
dihre-fc                 = 1000

; Free energy control stuff
free_energy              = no
init_lambda              = 0
delta_lambda             = 0
foreign-lambda           = 
sc-alpha                 = 0
sc-power                 = 0
sc-sigma                 = 0.3
nstdhdl                  = 10
separate-dhdl-file       = yes
dhdl-derivatives         = yes
dh-hist-size             = 0
dh-hist-spacing          = 0.1
couple-moltype           = 
couple-lambda0           = vdw-q
couple-lambda1           = vdw-q
couple-intramol          = no

; Non-equilibrium MD stuff
acc-grps                 = 
accelerate               = 
freezegrps               = 
freezedim                = 
cos-acceleration         = 0
deform                   = 

; Electric fields      
; Format is number of terms (int) and for all terms an amplitude (real)
; and a phase angle (real)
E-x                      = 
E-xt                     = 
E-y                      = 
E-yt                     = 
E-z                      = 
E-zt                     = 

; AdResS parameters    
adress                   = no

; User defined thingies
user1-grps               = 
user2-grps               = 
userint1                 = 0
userint2                 = 0
userint3                 = 0
userint4                 = 0
userreal1                = 0
userreal2                = 0
userreal3                = 0
userreal4                = 0
